# Supplementary material for: Two-way free-space optics-based interface between fibre and 5G communication employing polarisation-orthogonal modulation
Source: Commun Eng. 2023 Dec 12;2:89. doi: 10.1038/s44172-023-00148-2 (PMC10955964; doi:10.1038/s44172-023-00148-2)
Supplement: Supplementary file 2 — Supplementary Data 1 [file 44172_2023_148_MOESM2_ESM.xlsx]

## Sheet: 工作表1
1-Gbps/3.7-GHz (x-pol; upstream)				1-Gbps/4.4-GHz (x-pol; downstream)				10-Gbps/26-GHz (y-pol; upstream)				10-Gbps/38-GHz (y-pol; downstream)
Received MMW/Sub-6 GHz Power (dBm)	-Log 10 (BER)			Received MMW/Sub-6 GHz Power (dBm)	-Log 10 (BER)			Received MMW/Sub-6 GHz Power (dBm)	-Log 10 (BER)			Received MMW/Sub-6 GHz Power (dBm)	-Log 10 (BER)
	mean	max	min		mean	max	min		mean	max	min		mean	max	min
-30.31	2.07	2.31	1.84	-29.78	2.01	2.25	1.78	-28.94	1.95	2.22	1.68	-28.81	1.98	2.24	1.72
-29.48	2.32	2.53	2.11	-28.89	2.24	2.44	2.03	-27.76	2.33	2.53	2.13	-27.35	2.28	2.49	2.07
-28.8	2.42	2.61	2.24	-28.5	2.42	2.62	2.21	-27.4	2.42	2.61	2.22	-26.7	2.42	2.62	2.23
-27.92	3.36	3.52	3.2	-27.59	3.38	3.54	3.22	-26.31	3.34	3.49	3.19	-26.29	3.37	3.23	3.51
-27.42	4.34	4.45	4.23	-26.80	4.38	4.5	4.26	-25.36	4.32	4.44	4.2	-24.61	4.33	4.45	4.21
