# Supplementary material for: Two-way free-space optics-based interface between fibre and 5G communication employing polarisation-orthogonal modulation
Source: Commun Eng. 2023 Dec 12;2:89. doi: 10.1038/s44172-023-00148-2 (PMC10955964; doi:10.1038/s44172-023-00148-2)
Supplement: Supplementary file 3 — Supplementary Data 2 [file 44172_2023_148_MOESM3_ESM.xlsx]

## Sheet: 工作表1
1-Gbps/3.7-GHz (x-pol; upstream)				1-Gbps/4.4-GHz (x-pol; downstream)				10-Gbps/26-GHz (y-pol; upstream)				10-Gbps/38-GHz (y-pol; downstream)
Received MMW/Sub-6 GHz Power (dBm)	EVM (%)			Received MMW/Sub-6 GHz Power (dBm)	EVM (%)			Received MMW/Sub-6 GHz Power (dBm)	EVM (%)			Received MMW/Sub-6 GHz Power (dBm)	EVM (%)
	mean	max	min		mean	max	min		mean	max	min		mean	max	min
-32	13.02	12.65	13.35	-32	13.82	14.18	13.72	-32	14.53	15.05	14.12	-32	15.35	15.97	14.89
-31	12.5	13.42	12.08	-30.5	12.5	13.41	12.07	-30.32	13.58	13.81	13.05	-30.08	13.85	14.18	13.57
-29.12	11.23	11.41	11.01	-29.72	11.56	11.52	11.16	-29.4	12.5	13.4	12.09	-28.7	12.5	13.43	12.11
-27.08	10.75	10.82	10.34	-27.63	10.67	11.07	10.71	-27.52	11.76	12.01	11.53	-26.84	11.82	12.11	11.72
-25.13	10.02	10.18	9.87	-25.03	10.13	10.26	9.95	-25.83	11.21	11.38	10.92	-25.14	11.35	11.71	11.11
-23.54	9.53	9.69	9.21	-23.64	9.78	9.91	9.65	-24.13	10.51	10.76	10.21	-23.71	10.77	11.02	10.52
-22.00	9.01	9.15	8.89	-22.00	9.23	9.31	9.14	-22.00	9.75	9.88	9.61	-22.00	10.12	10.24	10.02
