# Supplementary material for: Two-way free-space optics-based interface between fibre and 5G communication employing polarisation-orthogonal modulation
Source: Commun Eng. 2023 Dec 12;2:89. doi: 10.1038/s44172-023-00148-2 (PMC10955964; doi:10.1038/s44172-023-00148-2)
Supplement: Supplementary file 4 — Supplementary Data 3 [file 44172_2023_148_MOESM4_ESM.xlsx]

## Sheet: 工作表1
10-Gbps/26-GHz (x-pol; upstream)				10-Gbps/38-GHz (y-pol; downstream)
Subcarrier Index	EVM (%)			Subcarrier Index	EVM (%)
	mean	max	min		mean	max	min
0	4.2	4.31	4.09	0	4.4	4.11	4.29
10	4.5	4.62	4.37	10	4.8	4.92	4.67
20	5.5	5.64	5.37	20	5.7	5.85	5.61
30	5.6	5.72	5.48	30	5.8	5.92	5.68
40	5.7	5.81	5.59	40	5.9	6.01	5.66
50	5.9	6.09	5.78	50	6	6.19	5.88
60	6	6.13	5.89	60	6.1	6.24	6.02
70	6.8	7.15	6.48	70	7	7.35	6.68
80	7.4	8.05	6.72	80	7.6	8.21	6.92
90	8.5	9.28	7.81	90	8.7	9.48	8.01
100	9.5	10.05	9.08	100	10.9	10.08	11.15
110	13	13.11	12.49	110	13.2	13.85	12.81
120	14.6	15.08	13.92	120	15.23	16.17	15
130	17.5	18.96	15.01	130	17.8	19.31	16.28
