# Supplementary material for: Two-way free-space optics-based interface between fibre and 5G communication employing polarisation-orthogonal modulation
Source: Commun Eng. 2023 Dec 12;2:89. doi: 10.1038/s44172-023-00148-2 (PMC10955964; doi:10.1038/s44172-023-00148-2)
Supplement: Supplementary file 5 — Supplementary Data 4 [file 44172_2023_148_MOESM5_ESM.xlsx]

## Sheet: 工作表1
1-Gbps/3.7-GHz (x-pol; upstream)				1-Gbps/4.4-GHz (y-pol; downstream)
Subcarrier Index	EVM (%)			Subcarrier Index	EVM (%)
	mean	max	min		mean	max	min
0	3.4	3.62	3.48	0	3.6	3.81	3.38
5	3.8	4.22	3.88	5	3.9	4.12	3.77
10	5.1	5.38	4.86	10	5.2	5.48	4.94
15	5.2	5.58	5.03	15	5.4	5.67	5.13
20	5.3	5.58	5.03	20	5.4	5.68	5.13
25	5.5	5.68	5.13	25	5.5	5.78	5.23
30	5.8	6.13	5.54	30	5.9	6.21	5.67
35	6.3	6.68	5.93	35	6.4	6.78	6.03
40	6.5	6.95	6.05	40	6.6	7.02	6.15
45	7	7.54	5.53	45	7.1	7.61	6.61
50	8.5	9.09	7.92	50	8.6	9.18	8.05
55	11.1	11.72	10.49	55	11.2	11.82	10.58
60	13.1	13.85	12.38	60	13.5	14.22	12.78
65	14.5	15.82	13.13	65	14.8	16.12	13.43
